# Supplementary material for: Metabolic profiling of body fluids and multivariate data analysis
Source: MethodsX. 2017 Feb 20;4:95–103. doi: 10.1016/j.mex.2017.02.004 (PMC5329063; doi:10.1016/j.mex.2017.02.004)
Supplement: Supplementary file 1 [file mmc1.zip]

Archive with 1 entries (1 files):
- mmc1.r
