# Supplementary material for: Metabolic profiling of body fluids and multivariate data analysis
Source: MethodsX. 2017 Feb 20;4:95–103. doi: 10.1016/j.mex.2017.02.004 (PMC5329063; doi:10.1016/j.mex.2017.02.004)
Supplement: Supplementary file 1 [file mmc1.zip › mmc1.r]

######################################################################################################################################################################
## Trezzi et al. (2016) Quantitative multi-component analysis of body fluids with gas chromatography-mass spectrometry and subsequent multidimensional data analysis
#
# This script will guide you through the steps of logistic regression modeling on Metabolomics data
#
######################################################################################################################################################################

# Install all required packages (uncomment to install)

#install.packages("pROC", dependencies=TRUE)

# Load all required packages
library(pROC)

# Load training set data
metdata = read.csv("SupplementaryData2_TrainingSet.csv",header = TRUE)

# Compute Logistic regression model for each individual metabolite
lmodel=sapply(2:ncol(metdata),function(i){                                 
  glm(Sample ~ metdata[,i],data=metdata, family=binomial(link="logit"))
})

## The generated "lmodel" contains all logistic regression information from all single metabolite models.
## To calculate ROC curve AUC and AIC to select the best model, the following script has to be used.
## AUC (Area under the ROC curve) provides information on the model performance and AIC (Akaike Information Criterion) defines the "loss of data" during the modeling process.
## Primarily high AUC should be considered for feature selection and AIC should be used to facilitate feature selection in case of identical AUCs.

# calculate AUC for each model 

AUC=sapply(2:ncol(metdata), function(i) {
  roc(Sample ~ metdata[,i], data = metdata, plot = T,legacy.axes = T)$auc 
})

#calculate AIC for each model 

AIC=sapply(2:ncol(metdata), function(i) {
  glm(Sample ~ metdata[,i],data=metdata, family=binomial(link="logit"))$aic
})

# Create table with Metabolite names, AUC and AIC values

Metabolite <- colnames(metdata)[-1]
MergedTable <- cbind(Metabolite,AUC,AIC)


# Generate a new datafile with the generated table
write.csv(MergedTable, file="LRmodel_Table.csv", row.names = F)

###
# The table can be opened in Microsoft Excel or Libreoffice and sorted by AUC values.
# The higher the AUC value for a specific value, the higher the model performance
# Ideally, the AUC of a model would be close to 1.
# For a biomarker signature, more metabolites can be added to the model by using:
# lmodel2=sapply(2:ncol(metdata),function(i){                                 
#  glm(Disease ~ "Best Metabolite" + metdata[,i],data=metdata, family=binomial(link="logit"))
# })
# Where "Best Metabolite" should be replaced with the name of the best metabolite from the first modeling round
###

lmodel=sapply(2:ncol(metdata),function(i){                                 
  glm(Sample ~ Metabolite46 + metdata[,i], data = metdata, family = binomial(link="logit"))
})

## The generated "lmodel" contains all logistic regression information from combined metabolite (Metabolite46 + All single combination) models.
## To calculate ROC curve AUC and AIC to select the best model, the following script has to be used

# calculate AUC for each model 

AUC=sapply(2:ncol(metdata), function(i) {
  plot.roc(metdata[,1], predict(glm(Sample ~ Metabolite46 + metdata[,i],
            data = metdata, family = binomial(link="logit")),type=c("response")))$auc 
  })  
  

#calculate AIC for each model 

AIC=sapply(2:ncol(metdata), function(i) {
  glm(Sample ~ Metabolite46 + metdata[,i],data=metdata, family=binomial(link="logit"))$aic
})

# Create table with Metabolite names, AUC and AIC values

Metabolite <- colnames(metdata)[-1]
MergedTable <- cbind(Metabolite,AUC,AIC)


# Generate a new datafile with the generated table
write.csv(MergedTable, file="LRmodel_Table2.csv", row.names = F)


############################################################################################
# After fixing the model and evaluation of the model performance, the decision threshold for sample classification can be calculated.
# In a second step, the trained model is used on a test set in order to validate the model

# Train the final model with the training set
lmodel=glm(Sample ~ Metabolite46 + Metabolite68,data=metdata, family=binomial(link="logit"))
prob=predict(lmodel,type=c("response"))
metdata$prob=prob

# Generate ROC curve with AUC from training set
png("TrainingSet_Metabolite46and68.png", width = 9, height = 8, units = 'in', res = 600)
g <- roc(Sample ~ prob, data = metdata, plot = T,legacy.axes = T)
mylabel = bquote(italic(AUC == .(format(g$auc, digits = 3))))
legend('bottomright', legend = mylabel, bty = 'n')
dev.off()


# Calculation of threshold and model performance parameters from the training set
# By applying "best" in the coords function, the best classification threshold is computed by maximizing sensitivity and specificity of the model.


coords(g, "best", ret=c("threshold", "specificity", "sensitivity", "accuracy",
                        "tn", "tp", "fn", "fp", "npv", "ppv", "1-specificity",
                        "1-sensitivity", "1-accuracy", "1-npv", "1-ppv")) 


# Validation of trained model on test dataset

# Apply the trained model on the test set data and evaluate the model performance with the threshold computed on the training set
png("TestSet_Metabolite46and68.png", width = 9, height = 8, units = 'in', res = 600)
newmodeldata = read.csv("SupplementaryData3_TestSet.csv",header = TRUE)
prob=predict(lmodel,type=c("response"), newdata = newmodeldata)
newmodeldata$prob=prob
g <- roc(Sample ~ prob, data = newmodeldata, plot = T,legacy.axes = T)
mylabel = bquote(italic(AUC == .(format(g$auc, digits = 3))))
legend('bottomright', legend = mylabel, bty = 'n')
dev.off()

# Put threshold from training set and evaluate the model performance on the independent dataset
coords(g, 0.31876138, ret=c("threshold", "specificity", "sensitivity", "accuracy",
                        "tn", "tp", "fn", "fp", "npv", "ppv", "1-specificity",
                        "1-sensitivity", "1-accuracy", "1-npv", "1-ppv")) 
