# Supplementary material for: Metabolic profiling of body fluids and multivariate data analysis
Source: MethodsX. 2017 Feb 20;4:95–103. doi: 10.1016/j.mex.2017.02.004 (PMC5329063; doi:10.1016/j.mex.2017.02.004)
Supplement: Supplementary file 2 [file mmc2.csv]

Sample	Metabolite1	Metabolite2	Metabolite3	Metabolite4	Metabolite5	Metabolite6	Metabolite7	Metabolite8	Metabolite9	Metabolite10	Metabolite11	Metabolite12	Metabolite13	Metabolite14	Metabolite15	Metabolite16	Metabolite17	Metabolite18	Metabolite19	Metabolite20	Metabolite21	Metabolite22	Metabolite23	Metabolite24	Metabolite25	Metabolite26	Metabolite27	Metabolite28	Metabolite29	Metabolite30	Metabolite31	Metabolite32	Metabolite33	Metabolite34	Metabolite35	Metabolite36	Metabolite37	Metabolite38	Metabolite39	Metabolite40	Metabolite41	Metabolite42	Metabolite43	Metabolite44	Metabolite45	Metabolite46	Metabolite47	Metabolite48	Metabolite49
Control	0.889848714	0.718700322	0.322480431	0.804687295	0.664161331	0.59261962	0.347369695	0.848972	0.818136192	0.546735177	0.652610016	0.349290128	0.18054702	0.003333489	0.8554045	0.236557041	0.105350591	0.142273716	0.455070955	0.071865749	0.088482875	0.343726704	0.60058369	0.595124943	0.588873276	0.603503615	0.163154476	0.024033956	0.103976435	0.566348134	0.247615644	0.775851218	0.944991928	0.899042705	0.829126906	0.973947728	0.016545111	0.660281701	0.099003631	0.064943994	0.344816943	0.942855268	0.562498272	0.205866534	0.891215836	0.027693573	0.126626857	0.642651726	0.655441926
Control	0.581990767	0.743599024	0.548317719	0.53849111	0.193767876	0.040697108	0.727492369	0.802916691	0.784812538	0.550875997	0.758931513	0.091498893	0.430146126	0.778954941	0.119526996	0.162705665	0.908232563	0.017443138	0.419712632	0.005156319	0.575574296	0.118619025	0.361226701	0.438331101	0.559024453	0.126052099	0.052285983	0.332214388	0.587297195	0.10574803	0.101935531	0.326267132	0.687669885	0.728718298	0.320152924	0.063526451	0.284045121	0.427046529	0.118164324	0.90272603	0.119556613	0.047252746	0.702634449	0.515770359	0.855700206	0.384838726	0.544480968	0.363059542	0.296464302
Control	0.412022945	0.87496591	0.658129501	0.809483166	0.962182324	0.08917879	0.193494118	0.714026344	0.50862091	0.785984665	0.08033475	0.183392522	0.966401322	0.631556275	0.587755843	0.521068895	0.376256185	0.024441178	0.77737622	0.792955212	0.138479608	0.201563072	0.261040987	0.685412951	0.60967023	0.984638726	0.673761519	0.808737173	0.920463344	0.812705951	0.775571101	0.703563073	0.763642675	0.889946706	0.658121935	0.497938932	0.943418364	0.207358309	0.278741406	0.494699734	0.296708523	0.579220346	0.440856429	0.263737569	0.848940329	0.537528384	0.042523513	0.999053313	0.670165815
Control	0.171838169	0.202671345	0.588636473	0.066215059	0.187737342	0.927813408	0.65179008	0.068047648	0.923053235	0.305620201	0.928964369	0.239756169	0.548166574	0.743660267	0.11606106	0.096395818	0.537554746	0.87982221	0.037006147	0.512695702	0.201052989	0.046159745	0.467927077	0.435573092	0.416335601	0.12900057	0.544369661	0.277963325	0.377160252	0.148598039	0.122453288	0.114906642	0.505283625	0.275669827	0.997124725	0.534621746	0.07908804	0.753892051	0.467581195	0.617007149	0.8243077	0.947164884	0.924065455	0.580293617	0.355981984	0.013683934	0.706912589	0.670810968	0.192878693
Control	0.960431509	0.45415609	0.218062591	0.981494028	0.722905503	0.744812394	0.263123704	0.211516346	0.740754509	0.05777484	0.731163464	0.71989734	0.561472578	0.002873442	0.249190594	0.4351659	0.138296022	0.154878596	0.35662544	0.754217541	0.942110166	0.299158051	0.816870959	0.702368558	0.191193618	0.118115057	0.721857416	0.216450384	0.812969567	0.412918453	0.404174983	0.589527678	0.843208161	0.26398452	0.419011356	0.118650726	0.7019335	0.604841948	0.344271934	0.389532603	0.229156011	0.055271941	0.949835856	0.577110946	0.143568537	0.722677255	0.419152852	0.943013798	0.682157025
Control	0.974530409	0.758995702	0.735237329	0.270181121	0.507126766	0.667089295	0.114347092	0.913017404	0.327542725	0.587095379	0.823439872	0.765916028	0.658732187	0.447882624	0.526374248	0.347373924	0.838263163	0.251974662	0.260224386	0.772633634	0.078634569	0.764856233	0.726883549	0.359500862	0.109202553	0.313404262	0.540934948	0.919917147	0.756089606	0.07034505	0.356483793	0.273526942	0.713047061	0.394530199	0.152594676	0.254613722	0.512914649	0.0120695	0.920429551	0.944681914	0.753412931	0.649159158	0.08802407	0.668041424	0.345317724	0.120103752	0.293268968	0.460446323	0.785321452
Control	0.268212542	0.830878809	0.114465651	0.061877086	0.224017745	0.03056631	0.112939971	0.877624936	0.044059912	0.765933751	0.409603176	0.827881973	0.761046707	0.240888911	0.839958661	0.76066196	0.900633325	0.312167619	0.915516213	0.732823617	0.358325142	0.599073323	0.608008318	0.279657813	0.930177449	0.160569583	0.882907182	0.130368535	0.543991119	0.88939648	0.236566802	0.588203845	0.515435088	0.452580232	0.987116311	0.222674151	0.346817029	0.427263218	0.856869462	0.725290013	0.241904925	0.850966623	0.337430764	0.080444648	0.774369548	0.452978942	0.253425467	0.130998332	0.117138417
Control	0.295386949	0.782318732	0.526597308	0.733601944	0.413198972	0.202955678	0.481937261	0.094696259	0.561552332	0.368804053	0.124850514	0.925913572	0.475450972	0.518677482	0.011514375	0.476722534	0.998529923	0.849676125	0.707549358	0.338919346	0.229237929	0.430460125	0.539623748	0.393940602	0.812905763	0.831422003	0.274752191	0.26291106	0.755647452	0.711075692	0.627253375	0.110820816	0.42947036	0.474534342	0.498501273	0.408664102	0.642217772	0.75893373	0.236429864	0.566087094	0.121103492	0.582418358	0.612274649	0.713691278	0.872409615	0.390332313	0.674104633	0.494764957	0.810145245
Control	0.727928037	0.667541885	0.779696641	0.173688505	0.970673641	0.682380865	0.540246422	0.99458003	0.402325707	0.629550245	0.383948883	0.41171541	0.914021433	0.535772322	0.188773499	0.136724973	0.456355988	0.835331774	0.255267754	0.989301964	0.858241018	0.631624058	0.074099711	0.817106224	0.789489689	0.913471635	0.637417499	0.800131909	0.144224631	0.471891072	0.904242357	0.456334552	0.990468384	0.911769015	0.984966014	0.115407165	0.369125158	0.018214128	0.74046138	0.969493066	0.68580823	0.8401955	0.700154124	0.293426405	0.698369207	0.228354001	0.761353025	0.735166333	0.825901251
Control	0.894986964	0.223606507	0.700784312	0.732873953	0.071099048	0.72641858	0.746189541	0.670950301	0.458110599	0.327088826	0.493438824	0.045437804	0.754704025	0.965235943	0.097265684	0.082760837	0.779775259	0.720248481	0.526835737	0.931420449	0.501161517	0.60758582	0.453308184	0.31643565	0.098870309	0.234446769	0.533532683	0.703517623	0.701516888	0.573197253	0.460063489	0.889065439	0.941787017	0.508169285	0.535369729	0.527356148	0.434821223	0.336782278	0.402040137	0.208537576	0.240440949	0.270776355	0.095108747	0.712246489	0.315242376	0.280718977	0.183889779	0.553937907	0.81802134
Control	0.676105853	0.841860404	0.436481689	0.686864307	0.863036546	0.861782634	0.359948506	0.91100324	0.065089829	0.594626844	0.652187941	0.96836954	0.089222817	0.614396126	0.817255017	0.447726992	0.284908301	0.818429572	0.428404056	0.079485358	0.910819635	0.548999683	0.88593528	0.453700337	0.804198767	0.610363877	0.351248134	0.436146711	0.94495451	0.307304553	0.511646352	0.246683733	0.23640866	0.837864844	0.81879397	0.522477042	0.554359454	0.909423939	0.439419277	0.769360649	0.883523847	0.497892098	0.294004696	0.358998962	0.092525393	0.037039447	0.116666774	0.333644489	0.530774611
Control	0.822324647	0.426427821	0.918090452	0.040962554	0.69090732	0.914398014	0.367870697	0.54330654	0.455868405	0.534921313	0.005466143	0.712948466	0.263682032	0.370530864	0.628611437	0.848880016	0.50201861	0.634298209	0.836393622	0.625286118	0.059066573	0.88375264	0.89373804	0.744727418	0.823930718	0.763133939	0.446593574	0.185398416	0.152443622	0.434733091	0.460719869	0.925829348	0.318500323	0.241117868	0.879491691	0.864547485	0.719326569	0.223605231	0.237406495	0.147501276	0.699290517	0.687343548	0.777386598	0.060533929	0.7926466	0.511429922	0.221555631	0.05455587	0.775732404
Control	0.899290959	0.468513246	0.878957509	0.326539209	0.554044725	0.866299477	0.878489893	0.129288819	0.708123142	0.784179267	0.55510205	0.264819177	0.639300193	0.33249389	0.017646133	0.125618915	0.226367135	0.565764559	0.79226397	0.579667136	0.995191011	0.407584071	0.989699606	0.248949063	0.884476759	0.419685929	0.120774249	0.47167569	0.094047979	0.862980324	0.492501215	0.180439184	0.250899642	0.244402055	0.54048441	0.497838595	0.680759027	0.126660633	0.203400254	0.211042189	0.323212233	0.700491334	0.786146478	0.689416867	0.680076772	0.216184806	0.380128681	0.937855828	0.153704566
Control	0.602781333	0.875255853	0.106198503	0.913178223	0.418426346	0.565082945	0.606012696	0.948575857	0.904006957	0.788329393	0.971011033	0.806902694	0.560500366	0.938340849	0.979370564	0.85476154	0.885920577	0.048087152	0.663142204	0.986099677	0.297171276	0.482576887	0.505427113	0.001903617	0.138523796	0.317571779	0.855971131	0.287930738	0.240860076	0.933146898	0.480497739	0.165241416	0.80729968	0.405138321	0.562162034	0.037782989	0.223356161	0.408646846	0.336597835	0.769518613	0.196933199	0.422674419	0.386925319	0.588703575	0.52462297	0.038575721	0.938654818	0.548257084	0.112795185
Control	0.160906503	0.250579782	0.369402797	0.409267238	0.624413847	0.901133947	0.799130723	0.955760101	0.141337781	0.592756128	0.480072562	0.411798143	0.616563642	0.563755868	0.112027922	0.216563759	0.288240654	0.201918737	0.288437017	0.201060672	0.551618359	0.794495292	0.183183142	0.221364858	0.694041984	0.015016457	0.708081196	0.924025167	0.87744636	0.687260566	0.020637923	0.997865991	0.747540825	0.170845953	0.62488048	0.670098216	0.880506587	0.307541747	0.210046416	0.049656866	0.637450055	0.239180982	0.57877715	0.460359565	0.699472192	0.253187231	0.168740145	0.267216806	0.037121857
Control	0.772805108	0.427018013	0.878932996	0.46106723	0.295213719	0.316712259	0.537070212	0.755197436	0.511940832	0.186878538	0.159806343	0.824889309	0.580226267	0.524761542	0.206077632	0.078840373	0.95193096	0.282968393	0.636196791	0.724194755	0.202912341	0.709146052	0.455795036	0.626713992	0.845126594	0.341094366	0.943560854	0.017554349	0.491588581	0.632781058	0.554074465	0.984002372	0.476387495	0.843557878	0.029750584	0.480504343	0.390732544	0.282108201	0.270958267	0.928613011	0.280449253	0.659595731	0.242831864	0.168262349	0.648075009	0.311401687	0.145489021	0.753165252	0.726808529
Control	0.242784581	0.818921025	0.772113346	0.487463021	0.140715434	0.46959116	0.802038417	0.64632624	0.48219301	0.01219318	0.966978246	0.611970364	0.874779066	0.199076974	0.227666054	0.005092739	0.555457323	0.384758234	0.361602792	0.973890638	0.293048122	0.183752072	0.642000884	0.589887608	0.802581791	0.934802668	0.165142363	0.97732636	0.526669766	0.891608462	0.770042819	0.810417074	0.549968485	0.650471642	0.440060535	0.611143411	0.481960818	0.307072489	0.672144952	0.211443799	0.12148364	0.227524071	0.108709177	0.762738723	0.527236071	0.004663397	0.439357516	0.15911119	0.694148523
Control	0.722845617	0.406312952	0.728892475	0.244899617	0.113756635	0.065269417	0.511646059	0.115112243	0.193397763	0.51802056	0.932936166	0.069837846	0.77343594	0.424742808	0.508181579	0.47774331	0.049021315	0.095206496	0.768760008	0.509709498	0.122065344	0.860186227	0.911513974	0.708818887	0.342870031	0.41791394	0.124992889	0.070418752	0.385372834	0.235679607	0.633349986	0.337552316	0.514755656	6.09153E-05	0.227831338	0.421796372	0.285435035	0.579269464	0.981999328	0.32808865	0.667453552	0.73569278	0.022599005	0.846761716	0.931883559	0.288818719	0.32984226	0.253410048	0.151989379
Control	0.094544408	0.333937241	0.221670406	0.290983045	0.23917819	0.045800854	0.028427328	0.102029422	0.686729834	0.170969354	0.622706775	0.213489784	0.130866105	0.952424117	0.99866623	0.5518115	0.273604978	0.822273371	0.370401402	0.017241564	0.083453237	0.415803869	0.883664077	0.329929358	0.453255191	0.359590005	0.911395887	0.601703039	0.480844596	0.720004466	0.857910536	0.009073206	0.563329318	0.549969102	0.22034287	0.645271653	0.678925302	0.759389314	0.178627113	0.269131469	0.954634455	0.713321099	0.497757888	0.377932265	0.880140349	0.414753893	0.292228373	0.928341966	0.119481067
Control	0.932570858	0.062480295	0.865759275	0.64543283	0.69648961	0.36172055	0.27051956	0.171659079	0.038579391	0.354802534	0.802517387	0.096152744	0.817160799	0.954731519	0.402835015	0.996879399	0.70519024	0.1859293	0.203547824	0.174094809	0.612559439	0.605024936	0.933039888	0.242526615	0.069788979	0.685753416	0.263430853	0.910273831	0.328084134	0.820826453	0.932135174	0.492379784	0.726720043	0.584414539	0.214521143	0.46497407	0.741514717	0.215356711	0.879547315	0.868525995	0.054574282	0.86907617	0.95425886	0.285963181	0.861244961	0.441011049	0.95391407	0.132917927	0.559218816
Disease	0.696218546	0.518687855	0.675078408	0.89399459	0.803125787	0.754291136	0.325543019	0.069144092	0.904135099	0.08951438	0.340082252	0.879007166	0.591586063	0.266911763	0.513036773	0.851793103	0.500221181	0.157861092	0.865810812	0.619600276	0.236575668	0.447900754	0.302430342	0.800278187	0.459441419	0.914722567	0.690931173	0.493505428	0.835130263	0.931752207	0.887854002	0.236894814	0.667218332	0.018943254	0.230346141	0.787743088	0.311524335	0.786385051	0.751138062	0.83746112	0.809256311	0.623357293	0.86909527	0.926693754	0.603833098	0.734568109	0.68334465	0.120081509	0.797264098
Disease	0.365643389	0.297003486	0.272303544	0.656622986	0.467073911	0.889118874	0.95385813	0.008801532	0.4437254	0.207300926	0.846666861	0.254186745	0.70760739	0.760970458	0.360247487	0.197696819	0.002745948	0.920674414	0.786281924	0.13046741	0.543894411	0.160682988	0.235888053	0.643178799	0.581412698	0.378152639	0.246959292	0.657952822	0.359228709	0.809861501	0.102003115	0.70754773	0.558604356	0.882419204	0.153252346	0.454497759	0.78976148	0.506046971	0.276184505	0.664029101	0.990195351	0.598214981	0.131462088	0.625137689	0.593832207	0.836993527	0.467020152	0.850823996	0.434983096
Disease	0.328824842	0.434083006	0.255704128	0.127547261	0.705521177	0.584053695	0.185502888	0.719323703	0.240058172	0.871772053	0.04771803	0.508968169	0.292828676	0.30835636	0.687082429	0.221140152	0.223613463	0.289957666	0.369524877	0.313648499	0.08886811	0.088470562	0.139605216	0.09395607	0.096561282	0.43319477	0.94632916	0.565730218	0.710199438	0.37269833	0.382896218	0.029199911	0.583345977	0.320474867	0.763585333	0.329035119	0.35455406	0.445484539	0.95307391	0.266754804	0.80769306	0.752328189	0.915348525	0.475700395	0.439122637	0.899399436	0.004798984	0.546801335	0.17997192
Disease	0.964879276	0.437498655	0.713631087	0.110814857	0.623283778	0.67739934	0.411249916	0.442578412	0.094507907	0.087870351	0.384959654	0.566997411	0.274214621	0.620041601	0.130805091	0.803200466	0.281160707	0.060754329	0.224056208	0.532626841	0.578154025	0.212882277	0.40510477	0.212332029	0.331896693	0.316898607	0.619948075	0.305019634	0.716400111	0.89429395	0.583478623	0.762033565	0.443942812	0.00940031	0.417004079	0.359166026	0.700403093	0.681478809	0.029430696	0.725771227	0.674353646	0.987726855	0.464257713	0.801984469	0.908805125	0.714284463	0.37692324	0.203340488	0.479175995
Disease	0.365721846	0.102076407	0.525328229	0.609774857	0.143488313	0.339851506	0.983988123	0.664091779	0.672542655	0.051280502	0.682020919	0.306918269	0.102211616	0.03964061	0.566922396	0.336071038	0.724127149	0.416749194	0.85782472	0.082715185	0.226088243	0.960577737	0.549545072	0.423307883	0.858966175	0.154877972	0.01791592	0.922295836	0.635545057	0.30407	0.668871588	0.722045315	0.891073351	0.0035633	0.304168264	0.087512275	0.532251202	0.745194314	0.281755227	0.724459178	0.190478866	0.762837802	0.994476165	0.026732038	0.411388248	0.280414224	0.063073339	0.310530138	0.705292627
Disease	0.211837004	0.379973715	0.718595307	0.72327726	0.782042647	0.991609564	0.569231065	0.673326015	0.199550104	0.905991317	0.21254674	0.673418532	0.898710335	0.604061956	0.154359732	0.127710667	0.6393663	0.234761381	0.975049541	0.302434408	0.38632659	0.541616142	0.555558916	0.947694446	0.179549621	0.743892393	0.133045575	0.33980667	0.154600926	0.956270772	0.744950064	0.445439901	0.485754171	0.83371362	0.712579808	0.570920726	0.985476892	0.424055788	0.388005417	0.524137973	0.601749298	0.497253839	0.266387984	0.841967989	0.133294905	0.779920705	0.75779818	0.736487966	0.291795939
Disease	0.406177061	0.551982473	0.702055484	0.287449954	0.203042966	0.6123633	0.838365001	0.844307432	0.71986701	0.562992814	0.222785692	0.435080951	0.452747264	0.98222573	0.511849133	0.544561769	0.378117013	0.381364833	0.300827554	0.056516138	0.489405957	0.383694294	0.741915885	0.781888383	0.482286717	0.731858232	0.380105711	0.89264809	0.260373384	0.898878795	0.734977623	0.315138775	0.709541164	0.139739264	0.550648797	0.921944604	0.567411061	0.146893065	0.288001909	0.791476438	0.806833598	0.905724151	0.998544648	0.510963799	0.496765557	0.953473666	0.118070241	0.896683792	0.58146942
Disease	0.582925391	0.918346632	0.380656453	0.446087527	0.139803119	0.154448787	0.412344997	0.762313182	0.281545958	0.870496875	0.911514549	0.23936254	0.703050461	0.109356995	0.044929364	0.223222703	0.907427233	0.702031349	0.390066199	0.523937843	0.449407067	0.081540204	0.236693763	0.611681974	0.700549948	0.377926739	0.74297907	0.444257634	0.985162575	0.970709173	0.385830081	0.246330981	0.775571976	0.121195388	0.703198616	0.356423331	0.646228466	0.223514071	0.218520956	0.993304286	0.875519625	0.261281289	0.757934357	0.585645183	0.851732405	0.961469339	0.087854343	0.658150167	0.865608001
Disease	0.961712511	0.909750787	0.617371702	0.847665166	0.742442626	0.641402658	0.373345075	0.267967456	0.875212596	0.395606175	0.139144745	0.7945126	0.04345372	0.167936099	0.472309908	0.518208155	0.862477408	0.450684357	0.405205399	0.664756939	0.57349775	0.519539737	0.793809586	0.111173468	0.135416477	0.204775951	0.429176655	0.067417507	0.261360886	0.315156584	0.556218007	0.327815538	0.969665862	0.96285572	0.945353324	0.254868723	0.49170826	0.606820015	0.739861742	0.33713727	0.141167765	0.557830731	0.878920231	0.939917883	0.589070918	0.306508398	0.850622049	0.194855106	0.149668375
Disease	0.18453105	0.431987778	0.83612568	0.158620558	0.41577837	0.270293671	0.90133401	0.397024451	0.514397867	0.284722504	0.660115746	0.657070862	0.401712302	0.466235782	0.984722349	0.21183947	0.447161636	0.445511411	0.424395174	0.948979448	0.980742565	0.097060934	0.455546835	0.363351993	0.647616467	0.303386814	0.359796922	0.177073751	0.318580312	0.350539749	0.984865839	0.933447824	0.236783392	0.925184362	0.420722807	0.240246076	0.78393398	0.461952417	0.475061199	0.122104202	0.739439017	0.146565788	0.948205453	0.129806695	0.774488246	0.803482249	0.120067484	0.078215446	0.526424444
Disease	0.419428912	0.052885522	0.456233229	0.804565818	0.286989216	0.082693308	0.735245248	0.644450586	0.727476201	0.836360024	0.996896297	0.824227436	0.105323843	0.222922168	0.198062675	0.339680381	0.015411458	0.954192792	0.247777285	0.410769012	0.695238537	0.887741623	0.825335495	0.38853497	0.684912591	0.538399903	0.631452276	0.113032052	0.253730323	0.148081836	0.417181888	0.965424165	0.826602739	0.470851925	0.633972557	0.172609452	0.365732837	0.333047482	0.415861801	0.3683353	0.425237259	0.195380505	0.016073894	0.609251364	0.253641959	0.522057551	0.147146726	0.490045264	0.639081881
Disease	0.475539375	0.044452929	0.188137976	0.58904769	0.955441579	0.292856653	0.672385704	0.633209418	0.831065221	0.096293846	0.701739759	0.065586513	0.355083505	0.727879534	0.920270069	0.627624248	0.593316171	0.2907727	0.070765305	0.964072067	0.68736171	0.479718338	0.23071599	0.783706996	0.062157105	0.425346434	0.797880735	0.472520156	0.328546125	0.698190639	0.614579173	0.001873092	0.41087516	0.716481065	0.89572987	0.237479073	0.681960469	0.381872229	0.508471856	0.891544092	0.58892212	0.797593536	0.444958508	0.013745317	0.559643151	0.748180659	0.829293878	0.138410784	0.307365543
Disease	0.626082688	0.385538911	0.456751395	0.23795878	0.928879784	0.784136379	0.133056793	0.780510153	0.051985615	0.451036742	0.094182802	0.326014566	0.219911261	0.067298431	0.677253576	0.670854528	0.128299931	0.720233342	0.394098277	0.678835922	0.544859844	0.175463408	0.740823334	0.918113413	0.943207598	0.379652681	0.333170936	0.915688054	0.984869657	0.698183299	0.946625287	0.660595913	0.997106818	0.175065132	0.25655086	0.37867896	0.434218347	0.816322875	0.452531772	0.343073743	0.6050768	0.478290989	0.135235623	0.429191876	0.41969804	0.708868358	0.864228426	0.220385139	0.893725126
Disease	0.53920519	0.197173072	0.276274285	0.980344424	0.940728324	0.143317347	0.818997553	0.656094438	0.936311058	0.964912677	0.624274666	0.460343624	0.432015446	0.305619887	0.157375169	0.125081042	0.859208129	0.759385084	0.763990506	0.28687726	0.012083062	0.251587966	0.305811422	0.350669076	0.202719667	0.456549081	0.292359151	0.317873751	0.587295457	0.599146845	0.283058429	0.423474301	0.992968822	0.391864341	0.641642366	0.170422825	0.510460485	0.277840059	0.332737526	0.853330075	0.443624891	0.671821344	0.146728291	0.705170922	0.389108689	0.684892657	0.452499505	0.048498534	0.010942002
Disease	0.053389742	0.847065528	0.601063906	0.524042131	0.237840958	0.656271819	0.251824632	0.798278519	0.523689386	0.903943131	0.677614907	0.077800121	0.222210638	0.404556755	0.391985983	0.380448661	0.67980882	0.779424233	0.987260073	0.262624845	0.326679591	0.82394312	0.466652377	0.140649184	0.341342692	0.52952266	0.67104658	0.604616628	0.248185013	0.796715437	0.058897378	0.58647465	0.300935101	0.998813019	0.894576328	0.063012885	0.420847512	0.242258329	0.236560299	0.424530278	0.807962837	0.218776372	0.698344583	0.446245631	0.448165827	0.424864981	0.091963379	0.243544795	0.703070613
Disease	0.699342834	0.623387618	0.067235202	0.847077685	0.215446267	0.882550174	0.860777285	0.971944642	0.314575255	0.22202076	0.936904797	0.590383021	0.937747162	0.477999246	0.93391824	0.232178242	0.54505136	0.51792409	0.693806511	0.306985287	0.909567856	0.319415712	0.071826478	0.490287469	0.839817752	0.635410862	0.422993654	0.523347105	0.652783754	0.286387987	0.996107209	0.911930679	0.155688548	0.231364711	0.793944036	0.114132505	0.296084964	0.677433524	0.156304244	0.703796217	0.475787166	0.907670322	0.435549346	0.185879892	0.166810504	0.6910954	0.8452561	0.291874708	0.941080326
Disease	0.906226491	0.072218595	0.497321975	0.64830872	0.487878087	0.999022964	0.484600802	0.71963631	0.336292341	0.786475989	0.507539794	0.472199789	0.915787403	0.407112297	0.608047927	0.399577999	0.079240048	0.832956667	0.503770229	0.852336204	0.164868228	0.152789823	0.854722372	0.581389545	0.152885848	0.29144116	0.09021291	0.352352659	0.180399564	0.29214112	0.101534676	0.132532445	0.623068051	0.470508728	0.825551469	0.989366896	0.048444824	0.906560492	0.23745703	0.292668439	0.496247959	0.928855701	0.409848976	0.322164125	0.752912289	0.816270653	0.710770974	0.984091902	0.12719758
Disease	0.093748455	0.128010271	0.202400914	0.078495545	0.54746097	0.608069097	0.557083732	0.888557687	0.490588162	0.374081981	0.695167899	0.241084464	0.849416642	0.330513187	0.938991035	0.508965098	0.7544168	0.509841672	0.206020969	0.249576839	0.063270689	0.313513285	0.759992965	0.975847726	0.938899205	0.403941134	0.108354394	0.293720152	0.276532785	0.696115937	0.963374268	0.599840762	0.191697158	0.578564961	0.229843957	0.864495562	0.610605836	0.326026028	0.368193329	0.884839642	0.236673338	0.976819698	0.601304946	0.546999538	0.224486796	0.91371462	0.970195775	0.072260058	0.022923287
Disease	0.063165285	0.516983327	0.695192491	0.874361928	0.629991926	0.286367994	0.057735809	0.127430199	0.623096749	0.982327256	0.056553207	0.39433382	0.193385773	0.564935829	0.213301272	0.462877966	0.722216978	0.328120929	0.768391266	0.483355858	0.772986905	0.716318042	0.142392263	0.978295766	0.957858956	0.893591881	0.483446113	0.038783861	0.31256178	0.911689573	0.174472032	0.314125102	0.522904393	0.132890174	0.208623113	0.808091528	0.623490829	0.895567091	0.934002028	0.173695449	0.769378994	0.41826722	0.283532657	0.170782174	0.901713197	0.784683673	0.335953512	0.400877443	0.503987771
Disease	0.256146346	0.179204417	0.61753388	0.883375586	0.844717663	0.217193275	0.771218339	0.943710464	0.996636006	0.203361318	0.617813395	0.767908836	0.837913572	0.348356704	0.010215351	0.420363824	0.898323887	0.073931775	0.139425758	0.736995624	0.374369614	0.628173248	0.159841181	0.64679588	0.730492945	0.136655496	0.107527395	0.511970977	0.728613594	0.352268189	0.914957703	0.288157923	0.066944174	0.180610778	0.679629047	0.717453717	0.605211059	0.399560132	0.590001564	0.963650397	0.203858192	0.079289776	0.088489288	0.481091303	0.178384045	0.455638369	0.622003104	0.862578792	0.103789266
[truncated: 51 more columns]
