# Supplementary material for: Metabolic profiling of body fluids and multivariate data analysis
Source: MethodsX. 2017 Feb 20;4:95–103. doi: 10.1016/j.mex.2017.02.004 (PMC5329063; doi:10.1016/j.mex.2017.02.004)
Supplement: Supplementary file 3 [file mmc3.csv]

Sample	Metabolite1	Metabolite2	Metabolite3	Metabolite4	Metabolite5	Metabolite6	Metabolite7	Metabolite8	Metabolite9	Metabolite10	Metabolite11	Metabolite12	Metabolite13	Metabolite14	Metabolite15	Metabolite16	Metabolite17	Metabolite18	Metabolite19	Metabolite20	Metabolite21	Metabolite22	Metabolite23	Metabolite24	Metabolite25	Metabolite26	Metabolite27	Metabolite28	Metabolite29	Metabolite30	Metabolite31	Metabolite32	Metabolite33	Metabolite34	Metabolite35	Metabolite36	Metabolite37	Metabolite38	Metabolite39	Metabolite40	Metabolite41	Metabolite42	Metabolite43	Metabolite44	Metabolite45	Metabolite46	Metabolite47	Metabolite48	Metabolite49
Control	0.488016587	0.688930732	0.182569902	0.28548755	0.24312263	0.606002116	0.44145623	0.210770361	0.63612718	0.807486156	0.553733797	0.00125411	0.836319248	0.731388473	0.062243901	0.451319297	0.403064872	0.96269204	0.803554335	0.606073113	0.399173931	0.195384262	0.178739643	0.237182638	0.190549054	0.886928848	0.09182331	0.864335762	0.776572418	0.52964273	0.577482851	0.90895361	0.085390144	0.129937522	0.296400617	0.449220009	0.926895014	0.003178237	0.281160532	0.234488006	0.036195412	0.102588698	0.117884691	0.547860187	0.720910971	0.052359298	0.905186591	0.360325445	0.531364164
Control	0.399142367	0.600335253	0.798936518	0.510050902	0.030263542	0.244044985	0.516856294	0.648722947	0.306308646	0.426069524	0.685408045	0.805881616	0.405777093	0.03638073	0.528852527	0.016886203	0.746021894	0.189207439	0.576419151	0.265424218	0.555875499	0.025245451	0.520914361	0.72853128	0.049680292	0.374864975	0.149236516	0.130303206	0.569170635	0.652655531	0.982534961	0.423271362	0.185948109	0.966130503	0.993163237	0.559604379	0.48200219	0.304065255	0.859044086	0.436607751	0.841539805	0.54115288	0.722998763	0.332541864	0.437011282	0.433959493	0.207531577	0.33239763	0.87357244
Control	0.023278059	0.294389695	0.218122842	0.668655672	0.191693093	0.597755879	0.983779214	0.040987037	0.388904704	0.763584302	0.134084974	0.269176515	0.337164086	0.922026557	0.803614038	0.510602045	0.997714544	0.322526742	0.252580184	0.42928684	0.211618874	0.744608862	0.517226768	0.431295912	0.205683245	0.444808462	0.953614545	0.855638613	0.1451054	0.636535123	0.06695295	0.342491756	0.792656715	0.750071797	0.778951581	0.706286063	0.239368498	0.080307004	0.189485031	0.753019237	0.339619652	0.114608479	0.530075172	0.982276677	0.242621881	0.248965337	0.854655951	0.25100591	0.682659317
Control	0.282453611	0.301470625	0.081443396	0.853085786	0.769791901	0.561757307	0.708996739	0.410929035	0.198974088	0.070671098	0.78519649	0.314057173	0.443517845	0.68966669	0.691975053	0.897438684	0.126140105	0.291239441	0.008426404	0.893730347	0.832400466	0.548225089	0.0265444	0.241146745	0.867240504	0.665911633	0.835819027	0.624791723	0.977491003	0.538388816	0.762903716	0.737724495	0.607487666	0.665466493	0.904329657	0.508557311	0.76553606	0.877278429	0.614812692	0.0238951	0.09138068	0.903562261	0.641647981	0.223162839	0.16142474	0.651554823	0.229587256	0.26131005	0.16437301
Control	0.136535033	0.770776458	0.897316186	0.840970695	0.658439829	0.790316144	0.561066721	0.378798589	0.667267552	0.029827737	0.894485319	0.178529128	0.81455688	0.196195214	0.265233654	0.148937402	0.068419111	0.693015233	0.045291405	0.303956056	0.415715729	0.787509683	0.718677256	0.429323165	0.871285844	0.001656588	0.700397963	0.888857005	0.215149005	0.189553886	0.223107071	0.278740961	0.233803125	0.441238804	0.389922437	0.936359337	0.68131906	0.744333239	0.957763723	0.598031073	0.70947218	0.343438562	0.677657957	0.614711857	0.821682032	0.15146304	0.361031946	0.832606561	0.430900523
Disease	0.716110489	0.229934845	0.366310057	0.141902527	0.010327043	0.741004371	0.507510781	0.195928404	0.799220322	0.206794054	0.350982421	0.56792337	0.76097832	0.223841286	0.271188977	0.410236288	0.312902352	0.074616975	0.725529691	0.548094937	0.98468855	0.648507907	0.938112619	0.076700144	0.333318208	0.507562049	0.495094444	0.595058096	0.40382509	0.23268649	0.702122848	0.055332101	0.302178487	0.807104404	0.524538829	0.389865288	0.706287826	0.876715645	0.167594489	0.708327605	0.11083392	0.635644557	0.106422452	0.74620045	0.096726645	0.740880532	0.343817743	0.317120797	0.821357856
Disease	0.097044057	0.800286258	0.551141654	0.703890715	0.041743499	0.765396927	0.26587217	0.455164072	0.194544472	0.464984348	0.878393261	0.702413068	0.590550128	0.177411506	0.797380404	0.55051976	0.306896906	0.879755436	0.44532962	0.923847573	0.133226984	0.754321601	0.774097834	0.125163437	0.942245687	0.706643698	0.327474445	0.047561895	0.965080565	0.938147264	0.043528911	0.475184496	0.349293354	0.255762209	0.990185723	0.612712311	0.178870361	0.828996828	0.824284952	0.890757366	0.78011226	0.073524238	0.190175417	0.027076435	0.928646172	0.816422961	0.957860338	0.283369559	0.075856111
Disease	0.270073351	0.726340687	0.150672124	0.642123951	0.049910436	0.897698732	0.631509386	0.067896867	0.841726432	0.29960514	0.125924315	0.174126274	0.159366399	0.673889803	0.241440201	0.297111563	0.175617305	0.125704095	0.15228024	0.551704092	0.297975368	0.3247863	0.810169589	0.642395321	0.774319267	0.415649456	0.822603652	0.025609203	0.357140523	0.004210382	0.963787359	0.942105867	0.770243217	0.799960014	0.431187267	0.215474973	0.261876739	0.34071247	0.183018801	0.327416377	0.807625735	0.248116796	0.855391348	0.008795288	0.987986799	0.544220859	0.55756757	0.364897227	0.210650692
Disease	0.313377354	0.30968968	0.806016463	0.06785854	0.275989113	0.786338922	0.7800049	0.579805468	0.040239928	0.58853623	0.848852949	0.957332597	0.073354584	0.628091688	0.706537477	0.083159596	0.52878453	0.143729057	0.616171256	0.173275241	0.612140988	0.725033942	0.217836077	0.678558648	0.29964617	0.533490175	0.986629321	0.196760887	0.802214146	0.037171203	0.469846514	0.49513669	0.94600711	0.20772733	0.482145554	0.465467537	0.665121212	0.335706167	0.694086616	0.024684555	0.148529723	0.974081688	0.587112838	0.859545137	0.90325082	0.511429922	0.747985591	0.770371161	0.739741636
Disease	0.967460543	0.740972205	0.976194027	0.410979999	0.299037681	0.748449646	0.786701027	0.176797917	0.569969384	0.171285976	0.44807196	0.811754776	0.749676769	0.992934613	0.838310152	0.879225775	0.878395978	0.352449449	0.549709935	0.960362527	0.256795398	0.36900113	0.705428114	0.108583777	0.059057348	0.945885994	0.390443831	0.693768875	0.610045329	0.210360917	0.342574492	0.430567714	0.240546118	0.058285844	0.12421451	0.570566178	0.711146167	0.881664421	0.301188596	0.345369211	0.976664634	0.226096325	0.987464117	0.693438774	0.855002017	0.599009253	0.547640905	0.680659467	0.578442694
[truncated: 51 more columns]
